# Supplementary material for: Generation of gravity waves from thermal tides in the Venus atmosphere
Source: Nat Commun. 2021 Jun 17;12:3682. doi: 10.1038/s41467-021-24002-1 (PMC8211692; doi:10.1038/s41467-021-24002-1)
Supplement: Supplementary file 8 — Source Data [file 41467_2021_24002_MOESM8_ESM.zip]

Archive with 66 entries (65 files):
- ncom-up/
- ncom-up/fig1_a.ctlz
- ncom-up/fig1_a.grd
- ncom-up/fig1_b.ctlz
- ncom-up/fig1_b.grd
- ncom-up/fig1_c.ctlz
- ncom-up/fig1_c.grd
- ncom-up/fig1_d.ctlz
- ncom-up/fig1_d.grd
- ncom-up/fig2_a.ctlz
- ncom-up/fig2_a.grd
- ncom-up/fig2_b.ctlz
- ncom-up/fig2_b.grd
- ncom-up/fig2_c.ctlz
- ncom-up/fig2_c.grd
- ncom-up/fig2_d.ctlz
- ncom-up/fig2_d.grd
- ncom-up/fig3_a.ctlz
- ncom-up/fig3_a.grd
- ncom-up/fig3_b.ctlz
- ncom-up/fig3_b.grd
- ncom-up/fig3_c.ctlz
- ncom-up/fig3_c.grd
- ncom-up/fig3_d.ctlz
- ncom-up/fig3_d.grd
- ncom-up/fig4_a.ctlz
- ncom-up/fig4_a.grd
- ncom-up/fig4_b.ctlz
- ncom-up/fig4_b.grd
- ncom-up/fig4_c.ctlz
- ncom-up/fig4_c.grd
- ncom-up/fig4_d.ctlz
- ncom-up/fig4_d.grd
- ncom-up/fig5_a.ctlz
- ncom-up/fig5_a.grd
- ncom-up/fig5_b.ctlz
- ncom-up/fig5_b.grd
- ncom-up/fig5_c.ctlz
- ncom-up/fig5_c.grd
- ncom-up/fig5_d.ctlz
- ncom-up/fig5_d.grd
- ncom-up/figs1_a.ctlz
- ncom-up/figs1_a.grd
- ncom-up/figs1_b.ctlz
- ncom-up/figs1_b.grd
- ncom-up/figs2_a.ctlz
- ncom-up/figs2_a.grd
- ncom-up/figs2_b.ctlz
- ncom-up/figs2_b.grd
- ncom-up/figs2_c.ctlz
- ncom-up/figs2_c.grd
- ncom-up/figs2_d.ctlz
- ncom-up/figs2_d.grd
- ncom-up/figs3_a.ctlz
- ncom-up/figs3_a.grd
- ncom-up/figs3_b.ctlz
- ncom-up/figs3_b.grd
- ncom-up/figs3_c.ctlz
- ncom-up/figs3_c.grd
- ncom-up/figs3_d.ctlz
- ncom-up/figs3_d.grd
- ncom-up/figs4_a.ctlz
- ncom-up/figs4_a.grd
- ncom-up/figs4_b.ctlz
- ncom-up/figs4_b.grd
- ncom-up/README.txt
