# Supplementary material for: Generation of gravity waves from thermal tides in the Venus atmosphere
Source: Nat Commun. 2021 Jun 17;12:3682. doi: 10.1038/s41467-021-24002-1 (PMC8211692; doi:10.1038/s41467-021-24002-1)
Supplement: Supplementary file 8 — Source Data [file 41467_2021_24002_MOESM8_ESM.zip › ncom-up/fig1_d.ctlz]

DSET    ^fig1_d.grd               
TITLE   Figure 1. (d) Qz case at Equator
UNDEF   -9.99E+33
OPTIONS BIG_ENDIAN
XDEF      1920  LINEAR     0.0000   0.18750
YDEF         1  LINEAR     1.0000   1.0000
ZDEF        81  LEVELS
   7.00E+01
   7.03E+01
   7.05E+01
   7.08E+01
   7.10E+01
   7.13E+01
   7.15E+01
   7.18E+01
   7.20E+01
   7.23E+01
   7.25E+01
   7.28E+01
   7.30E+01
   7.33E+01
   7.35E+01
   7.38E+01
   7.40E+01
   7.43E+01
   7.45E+01
   7.48E+01
   7.50E+01
   7.53E+01
   7.55E+01
   7.58E+01
   7.60E+01
   7.63E+01
   7.65E+01
   7.68E+01
   7.70E+01
   7.73E+01
   7.75E+01
   7.78E+01
   7.80E+01
   7.83E+01
   7.85E+01
   7.88E+01
   7.90E+01
   7.93E+01
   7.95E+01
   7.98E+01
   8.00E+01
   8.03E+01
   8.05E+01
   8.08E+01
   8.10E+01
   8.13E+01
   8.15E+01
   8.18E+01
   8.20E+01
   8.23E+01
   8.25E+01
   8.28E+01
   8.30E+01
   8.33E+01
   8.35E+01
   8.38E+01
   8.40E+01
   8.43E+01
   8.45E+01
   8.48E+01
   8.50E+01
   8.53E+01
   8.55E+01
   8.58E+01
   8.60E+01
   8.63E+01
   8.65E+01
   8.68E+01
   8.70E+01
   8.73E+01
   8.75E+01
   8.78E+01
   8.80E+01
   8.83E+01
   8.85E+01
   8.88E+01
   8.90E+01
   8.93E+01
   8.95E+01
   8.98E+01
   9.00E+01
TDEF         1  LINEAR  01:00Z30JUL0006   1hr
VARS         2
W                81  0 vertilal flows                  [m s-1]
ZD               81  0 geopotential disturbances       [m2 s-2]
ENDVARS
