# Supplementary material for: Generation of gravity waves from thermal tides in the Venus atmosphere
Source: Nat Commun. 2021 Jun 17;12:3682. doi: 10.1038/s41467-021-24002-1 (PMC8211692; doi:10.1038/s41467-021-24002-1)
Supplement: Supplementary file 8 — Source Data [file 41467_2021_24002_MOESM8_ESM.zip › ncom-up/fig3_b.ctlz]

DSET    ^fig3_b.grd
TITLE   Figure 3. (b) Qz case at 70km
UNDEF   -9.99E+33
OPTIONS BIG_ENDIAN
XDEF      1920  LINEAR     0.0000   0.18750
YDEF       960  LEVELS
  -89.8565472684
  -89.6707161228
  -89.4837875439
  -89.2966110080
  -89.1093404161
  -88.9220243104
  -88.7346827688
  -88.5473255842
  -88.3599580976
  -88.1725834686
  -87.9852036851
  -87.7978200604
  -87.6104334965
  -87.4230446338
  -87.2356539392
  -87.0482617612
  -86.8608683653
  -86.6734739570
  -86.4860786982
  -86.2986827181
  -86.1112861209
  -85.9238889915
  -85.7364914002
  -85.5490934053
  -85.3616950557
  -85.1742963926
  -84.9868974513
  -84.7994982617
  -84.6120988499
  -84.4246992381
  -84.2372994459
  -84.0498994904
  -83.8624993865
  -83.6750991473
  -83.4876987847
  -83.3002983088
  -83.1128977290
  -82.9254970535
  -82.7380962897
  -82.5506954443
  -82.3632945233
  -82.1758935322
  -81.9884924758
  -81.8010913586
  -81.6136901847
  -81.4262889578
  -81.2388876813
  -81.0514863584
  -80.8640849918
  -80.6766835843
  -80.4892821382
  -80.3018806558
  -80.1144791391
  -79.9270775901
  -79.7396760105
  -79.5522744020
  -79.3648727661
  -79.1774711042
  -78.9900694177
  -78.8026677077
  -78.6152659755
  -78.4278642221
  -78.2404624486
  -78.0530606558
  -77.8656588448
  -77.6782570162
  -77.4908551709
  -77.3034533097
  -77.1160514332
  -76.9286495421
  -76.7412476370
  -76.5538457185
  -76.3664437872
  -76.1790418435
  -75.9916398880
  -75.8042379212
  -75.6168359434
  -75.4294339551
  -75.2420319567
  -75.0546299486
  -74.8672279312
  -74.6798259047
  -74.4924238696
  -74.3050218260
  -74.1176197744
  -73.9302177150
  -73.7428156481
  -73.5554135739
  -73.3680114927
  -73.1806094047
  -72.9932073101
  -72.8058052092
  -72.6184031021
  -72.4310009891
  -72.2435988704
  -72.0561967460
  -71.8687946163
  -71.6813924813
  -71.4939903412
  -71.3065881962
  -71.1191860465
  -70.9317838921
  -70.7443817331
  -70.5569795699
  -70.3695774023
  -70.1821752307
  -69.9947730550
  -69.8073708754
  -69.6199686921
  -69.4325665050
  -69.2451643144
  -69.0577621203
  -68.8703599228
  -68.6829577220
  -68.4955555179
  -68.3081533107
  -68.1207511005
  -67.9333488873
  -67.7459466711
  -67.5585444522
  -67.3711422305
  -67.1837400061
  -66.9963377790
  -66.8089355494
  -66.6215333174
  -66.4341310828
  -66.2467288459
  -66.0593266067
  -65.8719243651
  -65.6845221214
  -65.4971198755
  -65.3097176275
  -65.1223153774
  -64.9349131253
  -64.7475108712
  -64.5601086152
  -64.3727063572
  -64.1853040975
  -63.9979018359
  -63.8104995725
  -63.6230973074
  -63.4356950407
  -63.2482927722
  -63.0608905021
  -62.8734882305
  -62.6860859572
  -62.4986836825
  -62.3112814062
  -62.1238791285
  -61.9364768494
  -61.7490745688
  -61.5616722869
  -61.3742700036
  -61.1868677190
  -60.9994654330
  -60.8120631459
  -60.6246608574
  -60.4372585677
  -60.2498562769
  -60.0624539848
  -59.8750516916
  -59.6876493973
  -59.5002471018
  -59.3128448052
  -59.1254425076
  -58.9380402089
  -58.7506379092
  -58.5632356085
  -58.3758333067
  -58.1884310040
  -58.0010287003
  -57.8136263957
  -57.6262240901
  -57.4388217836
  -57.2514194763
  -57.0640171680
  -56.8766148589
  -56.6892125489
  -56.5018102381
  -56.3144079265
  -56.1270056140
  -55.9396033008
  -55.7522009867
  -55.5647986720
  -55.3773963564
  -55.1899940401
  -55.0025917231
  -54.8151894053
  -54.6277870868
  -54.4403847677
  -54.2529824478
  -54.0655801273
  -53.8781778061
  -53.6907754843
  -53.5033731618
  -53.3159708387
  -53.1285685149
  -52.9411661905
  -52.7537638656
  -52.5663615400
  -52.3789592138
  -52.1915568871
  -52.0041545598
  -51.8167522319
  -51.6293499035
  -51.4419475746
  -51.2545452451
  -51.0671429150
  -50.8797405845
  -50.6923382534
  -50.5049359219
  -50.3175335898
  -50.1301312573
  -49.9427289242
  -49.7553265907
  -49.5679242567
  -49.3805219223
  -49.1931195874
  -49.0057172520
  -48.8183149162
  -48.6309125800
  -48.4435102433
  -48.2561079062
  -48.0687055687
  -47.8813032308
  -47.6939008924
  -47.5064985537
  -47.3190962145
  -47.1316938750
  -46.9442915351
  -46.7568891948
  -46.5694868541
  -46.3820845131
  -46.1946821717
  -46.0072798299
  -45.8198774878
  -45.6324751453
  -45.4450728024
  -45.2576704593
  -45.0702681158
  -44.8828657719
  -44.6954634277
  -44.5080610832
  -44.3206587384
  -44.1332563933
  -43.9458540478
  -43.7584517021
  -43.5710493560
  -43.3836470097
  -43.1962446630
  -43.0088423160
  -42.8214399688
  -42.6340376213
  -42.4466352734
  -42.2592329254
  -42.0718305770
  -41.8844282283
  -41.6970258794
  -41.5096235303
  -41.3222211808
  -41.1348188311
  -40.9474164812
  -40.7600141310
  -40.5726117805
  -40.3852094298
  -40.1978070789
  -40.0104047277
  -39.8230023763
  -39.6356000246
  -39.4481976727
  -39.2607953206
  -39.0733929683
  -38.8859906157
  -38.6985882629
  -38.5111859099
  -38.3237835567
  -38.1363812032
  -37.9489788496
  -37.7615764957
  -37.5741741417
  -37.3867717874
  -37.1993694329
  -37.0119670783
  -36.8245647234
  -36.6371623684
  -36.4497600131
  -36.2623576577
  -36.0749553021
  -35.8875529462
  -35.7001505902
  -35.5127482341
  -35.3253458777
  -35.1379435212
  -34.9505411645
  -34.7631388076
  -34.5757364506
  -34.3883340933
  -34.2009317360
  -34.0135293784
  -33.8261270207
  -33.6387246628
  -33.4513223048
  -33.2639199466
  -33.0765175883
  -32.8891152298
  -32.7017128711
  -32.5143105123
  -32.3269081534
  -32.1395057943
  -31.9521034350
  -31.7647010756
  -31.5772987161
  -31.3898963564
  -31.2024939966
  -31.0150916367
  -30.8276892766
  -30.6402869164
  -30.4528845560
  -30.2654821955
  -30.0780798349
  -29.8906774742
  -29.7032751133
  -29.5158727523
  -29.3284703912
  -29.1410680299
  -28.9536656686
  -28.7662633071
  -28.5788609455
  -28.3914585838
  -28.2040562219
  -28.0166538600
  -27.8292514979
  -27.6418491358
  -27.4544467735
  -27.2670444111
  -27.0796420486
  -26.8922396860
  -26.7048373233
  -26.5174349604
  -26.3300325975
  -26.1426302345
  -25.9552278714
  -25.7678255081
  -25.5804231448
  -25.3930207814
  -25.2056184178
  -25.0182160542
  -24.8308136905
  -24.6434113267
  -24.4560089628
  -24.2686065988
  -24.0812042348
  -23.8938018706
  -23.7063995063
  -23.5189971420
  -23.3315947776
  -23.1441924130
  -22.9567900485
  -22.7693876838
  -22.5819853190
  -22.3945829542
  -22.2071805892
  -22.0197782242
  -21.8323758592
  -21.6449734940
  -21.4575711288
  -21.2701687635
  -21.0827663981
  -20.8953640326
  -20.7079616671
  -20.5205593015
  -20.3331569358
  -20.1457545701
  -19.9583522043
  -19.7709498384
  -19.5835474724
  -19.3961451064
  -19.2087427403
  -19.0213403742
  -18.8339380080
  -18.6465356417
  -18.4591332754
  -18.2717309090
  -18.0843285425
  -17.8969261760
  -17.7095238094
  -17.5221214428
  -17.3347190761
  -17.1473167094
  -16.9599143426
  -16.7725119757
  -16.5851096088
  -16.3977072418
  -16.2103048748
  -16.0229025077
  -15.8355001406
  -15.6480977734
  -15.4606954062
  -15.2732930389
  -15.0858906716
  -14.8984883042
  -14.7110859368
  -14.5236835693
  -14.3362812018
  -14.1488788342
  -13.9614764666
  -13.7740740990
  -13.5866717313
  -13.3992693636
  -13.2118669958
  -13.0244646280
  -12.8370622601
  -12.6496598922
  -12.4622575243
  -12.2748551563
  -12.0874527883
  -11.9000504203
  -11.7126480522
  -11.5252456841
  -11.3378433159
  -11.1504409477
  -10.9630385795
  -10.7756362112
  -10.5882338429
  -10.4008314746
  -10.2134291063
  -10.0260267379
   -9.8386243695
   -9.6512220010
   -9.4638196325
   -9.2764172640
   -9.0890148955
   -8.9016125269
   -8.7142101584
   -8.5268077897
   -8.3394054211
   -8.1520030524
   -7.9646006838
   -7.7771983151
   -7.5897959463
   -7.4023935776
   -7.2149912088
   -7.0275888400
   -6.8401864712
   -6.6527841023
   -6.4653817335
   -6.2779793646
   -6.0905769957
   -5.9031746268
   -5.7157722579
   -5.5283698889
   -5.3409675199
   -5.1535651510
   -4.9661627820
   -4.7787604130
   -4.5913580439
   -4.4039556749
   -4.2165533058
   -4.0291509368
   -3.8417485677
   -3.6543461986
   -3.4669438295
   -3.2795414604
   -3.0921390913
   -2.9047367222
   -2.7173343530
   -2.5299319839
   -2.3425296148
   -2.1551272456
   -1.9677248764
   -1.7803225073
   -1.5929201381
   -1.4055177689
   -1.2181153997
   -1.0307130306
   -0.8433106614
   -0.6559082922
   -0.4685059230
   -0.2811035538
   -0.0937011846
    0.0937011846
    0.2811035538
    0.4685059230
    0.6559082922
    0.8433106614
    1.0307130306
    1.2181153997
    1.4055177689
    1.5929201381
    1.7803225073
    1.9677248764
    2.1551272456
    2.3425296148
    2.5299319839
    2.7173343530
    2.9047367222
    3.0921390913
    3.2795414604
    3.4669438295
    3.6543461986
    3.8417485677
    4.0291509368
    4.2165533058
    4.4039556749
    4.5913580439
    4.7787604130
    4.9661627820
    5.1535651510
    5.3409675199
    5.5283698889
    5.7157722579
    5.9031746268
    6.0905769957
    6.2779793646
    6.4653817335
    6.6527841023
    6.8401864712
    7.0275888400
    7.2149912088
    7.4023935776
    7.5897959463
    7.7771983151
    7.9646006838
    8.1520030524
    8.3394054211
    8.5268077897
    8.7142101584
    8.9016125269
    9.0890148955
    9.2764172640
    9.4638196325
    9.6512220010
    9.8386243695
   10.0260267379
   10.2134291063
   10.4008314746
   10.5882338429
   10.7756362112
   10.9630385795
   11.1504409477
   11.3378433159
   11.5252456841
   11.7126480522
   11.9000504203
   12.0874527883
   12.2748551563
   12.4622575243
   12.6496598922
   12.8370622601
   13.0244646280
   13.2118669958
   13.3992693636
   13.5866717313
   13.7740740990
   13.9614764666
   14.1488788342
   14.3362812018
   14.5236835693
   14.7110859368
   14.8984883042
   15.0858906716
   15.2732930389
   15.4606954062
   15.6480977734
   15.8355001406
   16.0229025077
   16.2103048748
   16.3977072418
   16.5851096088
   16.7725119757
   16.9599143426
   17.1473167094
   17.3347190761
   17.5221214428
   17.7095238094
   17.8969261760
   18.0843285425
   18.2717309090
   18.4591332754
   18.6465356417
   18.8339380080
   19.0213403742
   19.2087427403
   19.3961451064
   19.5835474724
   19.7709498384
   19.9583522043
   20.1457545701
   20.3331569358
   20.5205593015
   20.7079616671
   20.8953640326
   21.0827663981
   21.2701687635
   21.4575711288
   21.6449734940
   21.8323758592
   22.0197782242
   22.2071805892
   22.3945829542
   22.5819853190
   22.7693876838
   22.9567900485
   23.1441924130
   23.3315947776
   23.5189971420
   23.7063995063
   23.8938018706
   24.0812042348
   24.2686065988
   24.4560089628
   24.6434113267
   24.8308136905
   25.0182160542
   25.2056184178
   25.3930207814
   25.5804231448
   25.7678255081
   25.9552278714
   26.1426302345
   26.3300325975
   26.5174349604
   26.7048373233
   26.8922396860
   27.0796420486
   27.2670444111
   27.4544467735
   27.6418491358
   27.8292514979
   28.0166538600
   28.2040562219
   28.3914585838
   28.5788609455
   28.7662633071
   28.9536656686
   29.1410680299
   29.3284703912
   29.5158727523
   29.7032751133
   29.8906774742
   30.0780798349
   30.2654821955
   30.4528845560
   30.6402869164
   30.8276892766
   31.0150916367
   31.2024939966
   31.3898963564
   31.5772987161
   31.7647010756
   31.9521034350
   32.1395057943
   32.3269081534
   32.5143105123
   32.7017128711
   32.8891152298
   33.0765175883
   33.2639199466
   33.4513223048
   33.6387246628
   33.8261270207
   34.0135293784
   34.2009317360
   34.3883340933
   34.5757364506
   34.7631388076
   34.9505411645
   35.1379435212
   35.3253458777
   35.5127482341
   35.7001505902
   35.8875529462
   36.0749553021
   36.2623576577
   36.4497600131
   36.6371623684
   36.8245647234
   37.0119670783
   37.1993694329
   37.3867717874
   37.5741741417
   37.7615764957
   37.9489788496
   38.1363812032
   38.3237835567
   38.5111859099
   38.6985882629
   38.8859906157
   39.0733929683
   39.2607953206
   39.4481976727
   39.6356000246
   39.8230023763
   40.0104047277
   40.1978070789
   40.3852094298
   40.5726117805
   40.7600141310
   40.9474164812
   41.1348188311
   41.3222211808
   41.5096235303
   41.6970258794
   41.8844282283
   42.0718305770
   42.2592329254
   42.4466352734
   42.6340376213
   42.8214399688
   43.0088423160
   43.1962446630
   43.3836470097
   43.5710493560
   43.7584517021
   43.9458540478
   44.1332563933
   44.3206587384
   44.5080610832
   44.6954634277
   44.8828657719
   45.0702681158
   45.2576704593
   45.4450728024
   45.6324751453
   45.8198774878
   46.0072798299
   46.1946821717
   46.3820845131
   46.5694868541
   46.7568891948
   46.9442915351
   47.1316938750
   47.3190962145
   47.5064985537
   47.6939008924
   47.8813032308
   48.0687055687
   48.2561079062
   48.4435102433
   48.6309125800
   48.8183149162
   49.0057172520
   49.1931195874
   49.3805219223
   49.5679242567
   49.7553265907
   49.9427289242
   50.1301312573
   50.3175335898
   50.5049359219
   50.6923382534
   50.8797405845
   51.0671429150
   51.2545452451
   51.4419475746
   51.6293499035
   51.8167522319
   52.0041545598
   52.1915568871
   52.3789592138
   52.5663615400
   52.7537638656
   52.9411661905
   53.1285685149
   53.3159708387
   53.5033731618
   53.6907754843
   53.8781778061
   54.0655801273
   54.2529824478
   54.4403847677
   54.6277870868
   54.8151894053
   55.0025917231
   55.1899940401
   55.3773963564
   55.5647986720
   55.7522009867
   55.9396033008
   56.1270056140
   56.3144079265
   56.5018102381
   56.6892125489
   56.8766148589
   57.0640171680
   57.2514194763
   57.4388217836
   57.6262240901
   57.8136263957
   58.0010287003
   58.1884310040
   58.3758333067
   58.5632356085
   58.7506379092
   58.9380402089
   59.1254425076
   59.3128448052
   59.5002471018
   59.6876493973
   59.8750516916
   60.0624539848
   60.2498562769
   60.4372585677
   60.6246608574
   60.8120631459
   60.9994654330
   61.1868677190
   61.3742700036
   61.5616722869
   61.7490745688
   61.9364768494
   62.1238791285
   62.3112814062
   62.4986836825
   62.6860859572
   62.8734882305
   63.0608905021
   63.2482927722
   63.4356950407
   63.6230973074
   63.8104995725
   63.9979018359
   64.1853040975
   64.3727063572
   64.5601086152
   64.7475108712
   64.9349131253
   65.1223153774
   65.3097176275
   65.4971198755
   65.6845221214
   65.8719243651
   66.0593266067
   66.2467288459
   66.4341310828
   66.6215333174
   66.8089355494
   66.9963377790
   67.1837400061
   67.3711422305
   67.5585444522
   67.7459466711
   67.9333488873
   68.1207511005
   68.3081533107
   68.4955555179
   68.6829577220
   68.8703599228
   69.0577621203
   69.2451643144
   69.4325665050
   69.6199686921
   69.8073708754
   69.9947730550
   70.1821752307
   70.3695774023
   70.5569795699
   70.7443817331
   70.9317838921
   71.1191860465
   71.3065881962
   71.4939903412
   71.6813924813
   71.8687946163
   72.0561967460
   72.2435988704
   72.4310009891
   72.6184031021
   72.8058052092
   72.9932073101
   73.1806094047
   73.3680114927
   73.5554135739
   73.7428156481
   73.9302177150
   74.1176197744
   74.3050218260
   74.4924238696
   74.6798259047
   74.8672279312
   75.0546299486
   75.2420319567
   75.4294339551
   75.6168359434
   75.8042379212
   75.9916398880
   76.1790418435
   76.3664437872
   76.5538457185
   76.7412476370
   76.9286495421
   77.1160514332
   77.3034533097
   77.4908551709
   77.6782570162
   77.8656588448
   78.0530606558
   78.2404624486
   78.4278642221
   78.6152659755
   78.8026677077
   78.9900694177
   79.1774711042
   79.3648727661
   79.5522744020
   79.7396760105
   79.9270775901
   80.1144791391
   80.3018806558
   80.4892821382
   80.6766835843
   80.8640849918
   81.0514863584
   81.2388876813
   81.4262889578
   81.6136901847
   81.8010913586
   81.9884924758
   82.1758935322
   82.3632945233
   82.5506954443
   82.7380962897
   82.9254970535
   83.1128977290
   83.3002983088
   83.4876987847
   83.6750991473
   83.8624993865
   84.0498994904
   84.2372994459
   84.4246992381
   84.6120988499
   84.7994982617
   84.9868974513
   85.1742963926
   85.3616950557
   85.5490934053
   85.7364914002
   85.9238889915
   86.1112861209
   86.2986827181
   86.4860786982
   86.6734739570
   86.8608683653
   87.0482617612
   87.2356539392
   87.4230446338
   87.6104334965
   87.7978200604
   87.9852036851
   88.1725834686
   88.3599580976
   88.5473255842
   88.7346827688
   88.9220243104
   89.1093404161
   89.2966110080
   89.4837875439
   89.6707161228
   89.8565472684
ZDEF         1  LINEAR     1.0000   1.0000
TDEF         1 LINEAR  00:00Z01JUL0006   30dy
VARS         2
RO                1  0 Lagrangian Rossby Number          [1]    
UD                1  0 zonal flow disturbances           [m s-1]
ENDVARS
