# Supplementary material for: Generation of gravity waves from thermal tides in the Venus atmosphere
Source: Nat Commun. 2021 Jun 17;12:3682. doi: 10.1038/s41467-021-24002-1 (PMC8211692; doi:10.1038/s41467-021-24002-1)
Supplement: Supplementary file 8 — Source Data [file 41467_2021_24002_MOESM8_ESM.zip › ncom-up/README.txt]

This directory contains data used to create all figures 
in the main manuscript and in the Supplementary Information.

*.grd are binary data files to create each figure. 

*.ctlz are corresponding control files for the GrADS 
(Grid Analysis and Display System). 
See http://cola.gmu.edu/grads/ 
for details.

Norihiko SUGIMOTO
Email: nori@phys-h.keio.ac.jp
